# Supplementary material for: A Novel Method for Optimum Global Positioning System Satellite Selection Based on a Modified Genetic Algorithm
Source: PLoS One. 2016 Mar 4;11(3):e0150005. doi: 10.1371/journal.pone.0150005 (PMC4778922; doi:10.1371/journal.pone.0150005)
Supplement: S2 Text — (TXT) [file pone.0150005.s002.txt]

This file is the data used description of satellite selection study.
All the data are collect by the author at Tianjin.
 
SatellitePosition is the variable of visible satellites which represents the all the satellite position infomation for every second during 12 hours.

SatellitePosition is a matrix with the size of 43200 * 3 * 28 (which means: ID * position * satID).
where 
    ID represet the  time stamp for every second within 12 hours,  
    position represent the satID satellite ECEF position (x,y,z)  at time stamp ID, if the satID satellite is invisible, the corresponding position is all 0 at this time
    satID represent the visible satellite ID.
 

If you have any question about the data, please don't hesitate to contact me.
